# Supplementary material for: Kinetics of Viral Genome Distribution in Swine Peripheral Lymphoid Organs Following Oronasal Infection with Attenuated African swine fever virus strains
Source: Viruses. 2025 Nov 4;17(11):1472. doi: 10.3390/v17111472 (PMC12656765; doi:10.3390/v17111472)
Supplement: Supplementary file 1 [file viruses-17-01472-s001.zip]

Archive with 1 entries (1 files):
- viruses-3915602-supplementary.pdf
